# Supplementary material for: Multimodality imaging in recognizing and differentiating cardiac masses in a patient with cancer presenting with non-ST-elevation myocardial infarction
Source: Eur Heart J Imaging Methods Pract. 2024 Oct 24;2(3):qyae110. doi: 10.1093/ehjimp/qyae110 (PMC11551223; doi:10.1093/ehjimp/qyae110)
Supplement: qyae110_Supplementary_Data [file qyae110_supplementary_data.zip]

Archive with 2 entries (2 files):
- Supplementary data online, Video S1.avi
- Supplementary data online, Video S2.avi
